# Supplementary material for: Assessing the accuracy of predictive models with interval-censored data
Source: Biostatistics. 2020 Mar 14;23(1):18–33. doi: 10.1093/biostatistics/kxaa011 (PMC8974097; doi:10.1093/biostatistics/kxaa011)
Supplement: kxaa011_Supplementary_Data [file kxaa011_supplementary_data.zip]

Archive with 4 entries (4 files):
- biosts-19102-File005.sty
- biosts-19102-File007.bst
- biosts-19102-File001.pdf
- biosts-19102-File003.cls
