# Supplementary material for: Assessing the accuracy of predictive models with interval-censored data
Source: Biostatistics. 2020 Mar 14;23(1):18–33. doi: 10.1093/biostatistics/kxaa011 (PMC8974097; doi:10.1093/biostatistics/kxaa011)
Supplement: kxaa011_Supplementary_Data [file kxaa011_supplementary_data.zip › biosts-19102-File007.bst]

% OXFORD UNIVERSITY PRESS
% BIBTeX style file
% Name: MBErefs.bst
% Name--date reference system
% Version number: 1.0
% ****************************************************
% Written by Julie Harris Dec 2008
% ****************************************************
% Modified from "chicago.bst" by
% Glenn Paulley (modified by CCT)
% ====================================================================

ENTRY
  { address
    author
    booktitle
    chapter
    edition
    editor
    howpublished
    institution
    journal
    key
    month
    note
    number
    organization
    pages
    publisher
    school
    series
    title
    type
    volume
    year
  }
  {}
  { label.year extra.label sort.year sort.label }

INTEGERS { output.state before.all mid.sentence after.sentence after.block }

FUNCTION {init.state.consts}
{ #0 'before.all :=
  #1 'mid.sentence :=
  #2 'after.sentence :=
  #3 'after.block :=
}

STRINGS { s t u }

FUNCTION {output.nonnull}
{ 's :=
  output.state mid.sentence =
    { ", " * write$ }
    { output.state after.block =
    { add.period$ write$
      newline$
      "\newblock " write$
    }
    { output.state before.all =
        'write$
        { add.period$ " " * write$ }
      if$
    }
      if$
      mid.sentence 'output.state :=
    }
  if$
  s
}

FUNCTION {output.nonnull.bracket}
{ 's :=
  output.state mid.sentence =
    { " [" * write$ }
    { output.state after.block =
    { add.period$ write$
      newline$
      "\newblock " write$
    }
    { output.state before.all =
        'write$
        { add.period$ " " * write$ }
      if$
    }
      if$
      mid.sentence 'output.state :=
    }
  if$
  s
}


% Use a colon to separate output. Used only for address/publisher
% combination in book/inbook types, address/institution for manuals,
% and organization:publisher for proceedings (inproceedings).
%
FUNCTION {output.nonnull.colon}
{ 's :=
  output.state mid.sentence =
    { ": " * write$ }
    { output.state after.block =
    { add.period$ write$
      newline$
      "\newblock " write$
    }
    { output.state before.all =
        'write$
        { add.period$ " " * write$ }
      if$
    }
      if$
      mid.sentence 'output.state :=
    }
  if$
  s
}

FUNCTION {output}
{ duplicate$ empty$
    'pop$
    'output.nonnull
  if$
}

FUNCTION {output.colon}
{ duplicate$ empty$
    'pop$
    'output.nonnull.colon
  if$
}

FUNCTION {output.check}
{ 't :=
  duplicate$ empty$
    { pop$ "empty " t * " in " * cite$ * warning$ }
    'output.nonnull
  if$
}

FUNCTION {output.check.colon}
{ 't :=
  duplicate$ empty$
    { pop$ "empty " t * " in " * cite$ * warning$ }
    'output.nonnull.colon
  if$
}

FUNCTION {output.year.check}
{ year empty$
     { "empty year in " cite$ * warning$ }
     { write$
        extra.label "" =
          {" (" year * }
          {" (" year * "{\em " * extra.label * "}" *}
        if$
       month empty$
          { ")" * }
          { ", " * month * ")" * }
       if$
       mid.sentence 'output.state :=
     }
  if$
}


FUNCTION {fin.entry}
{ add.period$
  write$
  newline$
}

FUNCTION {new.block}
{ output.state before.all =
    'skip$
    { after.block 'output.state := }
  if$
}

FUNCTION {new.sentence}
{ output.state after.block =
    'skip$
    { output.state before.all =
    'skip$
    { after.sentence 'output.state := }
      if$
    }
  if$
}

FUNCTION {not}
{   { #0 }
    { #1 }
  if$
}

FUNCTION {and}
{   'skip$
    { pop$ #0 }
  if$
}

FUNCTION {or}
{   { pop$ #1 }
    'skip$
  if$
}

FUNCTION {new.block.checka}
{ empty$
    'skip$
    'new.block
  if$
}

FUNCTION {new.block.checkb}
{ empty$
  swap$ empty$
  and
    'skip$
    'new.block
  if$
}

FUNCTION {new.sentence.checka}
{ empty$
    'skip$
    'new.sentence
  if$
}

FUNCTION {new.sentence.checkb}
{ empty$
  swap$ empty$
  and
    'skip$
    'new.sentence
  if$
}

FUNCTION {field.or.null}
{ duplicate$ empty$
    { pop$ "" }
    'skip$
  if$
}

%
% Emphasize the top string on the stack.
%
FUNCTION {emphasize}
{ duplicate$ empty$
    { pop$ "" }
    { "{\em " swap$ * "}" * }
  if$
}

%
% Emphasize the top string on the stack, but add a trailing space.
%
FUNCTION {emphasize.space}
{ duplicate$ empty$
    { pop$ "" }
    { "{\em " swap$ * "\/}" * }
  if$
}

INTEGERS { nameptr namesleft numnames }
%
% Format bibliographical entries with the first author last name first,
% and subsequent authors with initials followed by last name.
% All names are formatted in this routine.
%
FUNCTION {format.names}
{ 's :=    
  #1 'nameptr :=
  s num.names$ 'numnames :=
  numnames 'namesleft :=
    { namesleft #0 > }
    { s nameptr
      "{vv~}{ll}{, ff}{ jj}" format.name$ 't := 
      nameptr #1 >
        {
          namesleft #1 >
            { ", " * t * }
            {
              t "others" =
                { " " * " \emph{and others}}" * }
                {
                   numnames #2 >
                     { numnames #10 >
                        {"} \emph{and others}" *}
                        {" and " * t * "}" *}
                       if$ 
                     }
                     {" and " * t * "}" *}
                   if$
                }
              if$
            }    
          if$
        }
        { "\textsc{" * t 
          namesleft #1 >
            'skip$
            { "}" * }
          if$
        }
      if$
      nameptr #1 + 'nameptr :=
      namesleft #1 - 'namesleft :=
    }
  while$
}

FUNCTION {format.names.not.sc}
{ 's :=    
  #1 'nameptr :=
  s num.names$ 'numnames :=
  numnames 'namesleft :=
    { namesleft #0 > }
    { s nameptr
      "{vv~}{ll}{, ff}{ jj}" format.name$ 't := 
      nameptr #1 >
        {
          namesleft #1 >
            { ", " * t * }
            {
              t "others" =
                { " " * " \emph{and others}" * }
                {
                   numnames #2 >
                     { numnames #10 >
                        {" \emph{and others}" *}
                        {" and " * t * }
                       if$ 
                     }
                     {" and " * t * }
                   if$
                 }
              if$
            }    
          if$
        }
        't
        if$
      nameptr #1 + 'nameptr :=
      namesleft #1 - 'namesleft :=
    }
  while$
}

FUNCTION {my.full.label}
{ 's :=
  #1 'nameptr :=               % nameptr = 1;
  s num.names$ 'numnames :=    % numnames = num.name$(s);
  numnames 'namesleft :=
    { namesleft #0 > }

    { s nameptr "{vv~}{ll}" format.name$ 't :=  % get the next name
      nameptr #1 >
        { namesleft #1 >
            { ", " * t * }
            {
              t "others" =
                { " " * " et~al." * }
                { " and " * t * }
                  if$
               }
               if$
             }
            't
        if$
        nameptr #1 + 'nameptr :=          % nameptr += 1;
        namesleft #1 - 'namesleft :=      % namesleft =- 1;
    }
  while$

}

FUNCTION {format.names.fml}
%
% Format names in "familiar" format, with first initial followed by
% last name. Like format.names, ALL names are formatted.
%
{ 's :=
  #1 'nameptr :=               % nameptr = 1;
  s num.names$ 'numnames :=    % numnames = num.name$(s);
  numnames 'namesleft :=
    { namesleft #0 > }

    { s nameptr "{f.~}{vv~}{ll}{, jj}" format.name$ 't :=

      nameptr #1 >
        { namesleft #1 >
              { ", " * t * }
               { numnames #2 >
                    { "," * }
                    'skip$
                  if$
                  t "others" =
                        { " \emph{and others}" * }
                        { " and " * t * }
%                       { " \& " * t * }
                      if$
                }
               if$
             }
            't
        if$
        nameptr #1 + 'nameptr :=          % nameptr += 1;
        namesleft #1 - 'namesleft :=      % namesleft =- 1;
    }
  while$
}

FUNCTION {format.authors}
{ author empty$
    { "" }
    { author format.names add.period$ }
  if$
}

FUNCTION {format.key}
{ empty$
    { key field.or.null }
    { "" }
  if$
}

%
% Format editor names for use in the "in" types: inbook, incollection,
% inproceedings: first initial, then last names. When editors are the
% LABEL for an entry, then format.editor is used which lists editors
% by last name first.
%
%ORIGINAL: 
%FUNCTION {format.editors.fml}
%{ editor empty$
%    { "" }
%    { editor format.names.fml
%      editor num.names$ #1 >
%    { " (Eds.)" * }
%    { " (Ed.)" * }
%      if$
%    }
%  if$
%}
FUNCTION {format.editors.fml}
{ editor empty$
    { "" }
    { " (ed. " *
      editor format.names.fml
      ")" * }
  if$
}

%
% Format editor names for use in labels, last names first.
%
FUNCTION {format.editors}
{ editor empty$
    { "" }
    { editor format.names
      editor num.names$ #1 >
    { " (editors). " * }
    { " (editor). " * }
      if$
    }
  if$
}

FUNCTION {format.editors.not.sc}
{ editor empty$
    { "" }
    { editor format.names.not.sc
      editor num.names$ #1 >
    { " (editors)," * }
    { " (editor)," * }
      if$
    }
  if$
}

FUNCTION {format.title}
{ title empty$
    { "" }
    { title "t" change.case$ }
  if$
}

% Note that the APA style requres case changes
% in article titles. The following does not
% change cases. If you prefer it, uncomment the
% following and comment out the above.

%FUNCTION {format.title}
%{ title empty$
%    { "" }
%    { title }
%  if$
%}

FUNCTION {n.dashify}
{ 't :=
  ""
    { t empty$ not }
    { t #1 #1 substring$ "-" =
    { t #1 #2 substring$ "--" = not
        { "--" *
          t #2 global.max$ substring$ 't :=
        }
        {   { t #1 #1 substring$ "-" = }
        { "-" *
          t #2 global.max$ substring$ 't :=
        }
          while$
        }
      if$
    }
    { t #1 #1 substring$ *
      t #2 global.max$ substring$ 't :=
    }
      if$
    }
  while$
}

FUNCTION {format.btitle}
{ edition empty$
  { "{\em " title * "\/}" * }
  { title empty$
    { title }
    { volume empty$     % gnp - check for volume, then don't need period
       { "{\em " title * "\/}, " * edition * " edition" * "." * }
       { "{\em " title * "\/}, " * edition * " edition" * }
      if$
    }
    if$
  }
  if$
}

FUNCTION {format.emphasize.booktitle}
{ edition empty$
  { booktitle emphasize }
  { booktitle empty$
    { booktitle emphasize }
      {"{\em " booktitle * "\/}, " * edition * " edition" * }
    if$
    }
  if$
  }

FUNCTION {format.booktitle}
{ edition empty$
  { " {\em " booktitle * "\/}" * }
  { booktitle empty$
    { booktitle }
      {" {\em " booktitle * "\/}, " * edition * " edition" * }
    if$
    }
  if$
  }


FUNCTION {tie.or.space.connect}
{ duplicate$ text.length$ #3 <
    { "~" }
    { " " }
  if$
  swap$ * *
}

FUNCTION {either.or.check}
{ empty$
    'pop$
    { "can't use both " swap$ * " fields in " * cite$ * warning$ }
  if$
}

FUNCTION {format.bvolume}
{ volume empty$
    { "" }
    { "Volume" volume tie.or.space.connect % gnp - changed to mixed case
      series empty$
        'skip$
        { ", " * series * }
      if$
      "volume and number" number either.or.check
    }
  if$
}

FUNCTION {format.number.series}
{ volume empty$
    { number empty$
    { series field.or.null }
    { output.state mid.sentence =
        { "Number" } % gnp - changed to mixed case always
        { "Number" }
      if$
      number tie.or.space.connect
      series empty$
        { "there's a number but no series in " cite$ * warning$ }
        { " in " * series * }
      if$
    }
      if$
    }
    { "" }
  if$
}

FUNCTION {format.address.school}
{ address empty$
    { school empty$
      { }
      { school * }
      if$
    }
    { school empty$
      { address * }
      { address * ": " * school *}
      if$
    }
  if$
}

INTEGERS { multiresult }

FUNCTION {multi.page.check}
{ 't :=
  #0 'multiresult :=
    { multiresult not
      t empty$ not
      and
    }
    { t #1 #1 substring$
      duplicate$ "-" =
      swap$ duplicate$ "," =
      swap$ "+" =
      or or
    { #1 'multiresult := }
    { t #2 global.max$ substring$ 't := }
      if$
    }
  while$
  multiresult
}

FUNCTION {format.pages}
{ pages empty$
  { "" }
  { pages multi.page.check
    { "pp.\ " pages n.dashify tie.or.space.connect } % gnp - removed ()
    { "p." pages tie.or.space.connect }
    if$
  }
  if$
}

% By Young (and Spencer)
% GNP - fixed bugs with missing volume, number, and/or pages
%
% Format journal, volume, number, pages for article types.
%
FUNCTION {format.jour.vol}
{ journal empty$
    { "no journal in " cite$ * warning$
      "" }
    { journal emphasize.space }
    if$
  number empty$
    { volume empty$
       { "no number and no volume in " cite$ * warning$
         "" * }
       { "~\textbf{" * Volume * "}" * }
      if$
    }
    { volume empty$
      {"no volume for " cite$ * warning$
       "~(" * number * ")" * }
       { "~\textbf{" * Volume * "}(" * number * ")" * }
      if$
    }
  if$
  pages empty$
    {"page numbers missing in " cite$ * warning$
     "" * } % gnp - place a null string on the stack for output
    { duplicate$ empty$
      { pop$ format.pages }
      { ", " *  pages n.dashify * } % gnp - removed pp. for articles
      if$
    }
  if$
}

FUNCTION {format.chapter.pages}
{ chapter empty$
    'format.pages
    { type empty$
        { "Chapter" } % gnp - changed to mixed case
        { type "t" change.case$ }
      if$
      chapter tie.or.space.connect
      pages empty$
        {"page numbers missing in " cite$ * warning$} % gnp - added check
        { ", " * format.pages * }
      if$
    }
  if$
}

FUNCTION {format.chapter}
{ chapter empty$
    { "" }
    { "Chapter" 
      chapter tie.or.space.connect
    }
  if$
}

FUNCTION {format.in.ed.booktitle}
{ booktitle empty$
  { "" }
  { editor empty$
    { "In: " format.booktitle * }
    { "In: " format.editors.not.sc * format.booktitle * }
    if$
  }
  if$
}

FUNCTION {format.thesis.type}
{ type empty$
    'skip$
    { pop$
      type "t" change.case$
    }
  if$
}

FUNCTION {format.phdthesis.type}
{ type empty$
   { " [Ph.D. Thesis]" * }
   { " [" * type * "]" * }
  if$
}

FUNCTION {format.mastersthesis.type}
{ type empty$
   { " [Master's Thesis]" * }
   { " [" * type * "]" * }
  if$
}

FUNCTION {format.tr.number}
{ type empty$
    { "{\em Technical Report}" }
    { "{\em " type * "}" * }
  if$
  number empty$
    { "t" change.case$ }
    { number tie.or.space.connect }
  if$
}

FUNCTION {format.article.crossref}
{ "See"
  "\citet{" * crossref * "}" *
}

FUNCTION {format.crossref.editor}
{ editor #1 "{vv~}{ll}" format.name$
  editor num.names$ duplicate$
  #2 >
    { pop$ " \emph{and others}" * }
    { #2 <
    'skip$
    { editor #2 "{ff }{vv }{ll}{ jj}" format.name$ "others" =
        { " \emph{and others}" * }
        { " and " * editor #2 "{vv~}{ll}" format.name$ * }
      if$
    }
      if$
    }
  if$
}

FUNCTION {format.book.crossref}
{ volume empty$
    { "empty volume in " cite$ * "'s crossref of " * crossref * warning$
      "In "
    }
    { "Volume" volume tie.or.space.connect % gnp - changed to mixed case
      " of " *
    }
  if$
  editor empty$
  editor field.or.null author field.or.null =
  or
    { key empty$
    { series empty$
        { "need editor, key, or series for " cite$ * " to crossref " *
          crossref * warning$
          "" *
        }
        { "{\em " * series * "\/}" * }
      if$
    }
    { key * }
      if$
    }
    { format.crossref.editor * }
  if$
  " \citet{" * crossref * "}" *
}

FUNCTION {format.incoll.inproc.crossref}
{ "See"
  " \citet{" * crossref * "}" *
}

% format.lab.names:
%
% determines "short" names for the abbreviated author information.
% "Long" labels are created in calc.label, using the routine my.full.label
% to format author and editor fields.
%
% There are 4 cases for labels.   (n=3 in the example)
% a) one author             Foo
% b) one to n               Foo, Bar and Baz
% c) use of "and others"    Foo, Bar et al.
% d) more than n            Foo et al.
%
FUNCTION {format.lab.names}
{ 's :=
  s num.names$ 'numnames :=
  numnames #2 >    % change number to number of others allowed before
           % forcing "et al".
    { s #1 "{vv~}{ll}" format.name$ " \emph{and others}" * }
    {
      numnames #1 - 'namesleft :=
      #2 'nameptr :=
      s #1 "{vv~}{ll}" format.name$
    { namesleft #0 > }
    { nameptr numnames =
        { s nameptr "{ff }{vv }{ll}{ jj}" format.name$ "others" =
        { " \emph{and others}" * }
        { " and " * s nameptr "{vv~}{ll}" format.name$ * }
          if$
        }
        { ", " * s nameptr "{vv~}{ll}" format.name$ * }
      if$
      nameptr #1 + 'nameptr :=
      namesleft #1 - 'namesleft :=
    }
      while$
    }
  if$
}

FUNCTION {author.key.label}
{ author empty$
    { key empty$
          { "no key, author in " cite$ * warning$
            cite$ #1 #3 substring$ }
         'key
      if$
    }
    { author format.lab.names }
  if$
}

FUNCTION {editor.key.label}
{ editor empty$
    { key empty$
          { "no key, editor in " cite$ * warning$
            cite$ #1 #3 substring$ }
          'key
        if$
     }
     { editor format.lab.names }
  if$
}

FUNCTION {author.key.organization.label}
%
% added - gnp. Provide label formatting by organization if author is null.
%
{ author empty$
    { organization empty$
    { key empty$
        { "no key, author or organization in " cite$ * warning$
              cite$ #1 #3 substring$ }
        'key
      if$
    }
        { organization }
      if$
    }
    { author format.lab.names }
  if$
}

FUNCTION {editor.key.organization.label}
%
% added - gnp. Provide label formatting by organization if editor is null.
%
{ editor empty$
    { organization empty$
    { key empty$
        { "no key, editor or organization in " cite$ * warning$
              cite$ #1 #3 substring$ }
        'key
      if$
    }
        { organization }
      if$
    }
    { editor format.lab.names }
  if$
}

FUNCTION {author.editor.key.label}
{ author empty$
    { editor empty$
          { key empty$
               { "no key, author, or editor in " cite$ * warning$
                 cite$ #1 #3 substring$ }
             'key
           if$
         }
          { editor format.lab.names }
      if$
    }
    { author format.lab.names }
  if$
}

FUNCTION {calc.label}
%
% Changed - GNP. See also author.organization.sort, editor.organization.sort
% Form label for BibTeX entry. The classification of which fields are used
% for which type of entry (book, inbook, etc.) are taken from alpha.bst.
% The change here from newapa is to also include organization as a
% citation label if author or editor is missing.
%
{ type$ "book" =
  type$ "inbook" =
  or
    'author.editor.key.label
    { type$ "proceedings" =
    'editor.key.organization.label
    { type$ "manual" =
        'author.key.organization.label
        'author.key.label
      if$
    }
      if$
    }
  if$

  author empty$  % generate the full label citation information.
    { editor empty$
        { organization empty$
           { "no author, editor, or organization in " cite$ * warning$
             "??" }
           { organization }
           if$
        }
        { editor my.full.label }
        if$
    }
    { author my.full.label }
  if$

% leave label on the stack, to be popped when required.

  "}{" * swap$ * "}{" *
%  year field.or.null purify$ #-1 #4 substring$ *
%
% save the year for sort processing afterwards (adding a, b, c, etc.)
%
  year field.or.null purify$ #-1 #4 substring$
  'label.year :=
}


FUNCTION {calc.label2}
%
% Changed - GNP. See also author.organization.sort, editor.organization.sort
% Form label for BibTeX entry. The classification of which fields are used
% for which type of entry (book, inbook, etc.) are taken from alpha.bst.
% The change here from newapa is to also include organization as a
% citation label if author or editor is missing.
%
{ type$ "book" =
  type$ "inbook" =
  or
    'author.editor.key.label
    { type$ "proceedings" =
    'editor.key.organization.label
    { type$ "manual" =
        'author.key.organization.label
        'author.key.label
      if$
    }
      if$
    }
  if$

  author empty$  % generate the full label citation information.
    { editor empty$
        { organization empty$
           { "no author, editor, or organization in " cite$ * warning$
             "??" }
           { organization }
           if$
        }
        { editor format.lab.names }
        if$
    }
    { author format.lab.names }
  if$

% leave label on the stack, to be popped when required.

  "}{" * swap$ * "}{" *
%  year field.or.null purify$ #-1 #4 substring$ *
%
% save the year for sort processing afterwards (adding a, b, c, etc.)
%
  year field.or.null purify$ #-1 #4 substring$
  'label.year :=
}

FUNCTION {make.full.label}
{ author empty$
    { editor empty$
        { organization empty$
           { "no author, editor, or organization in " cite$ * warning$
             "??" }
           { organization }
           if$
        }
        { editor my.full.label }
      if$
    }
    { author my.full.label }
  if$
}

FUNCTION {make.abbr.label}
{ author empty$
    { editor empty$
        { organization empty$
           { "no author, editor, or organization in " cite$ * warning$
             "??" }
           { organization }
           if$
        }
        { editor format.lab.names }
      if$
    }
    { author format.lab.names }
  if$
}

FUNCTION {output.bibitem}
{ newline$
  "\bibitem[" write$
  make.abbr.label write$
  "(" write$
  label.year write$
  ")" write$
  make.full.label write$
  "]{" write$
  cite$ write$
  "}" write$
  newline$
  ""
  before.all 'output.state :=
}

FUNCTION {article}
{ output.bibitem
  format.authors
  "author" output.check
  author format.key output          % added
  output.year.check                 % added
  new.block
  format.title
  "title" output.check
  new.block
  crossref missing$
    { format.jour.vol output
    }
    { format.article.crossref output.nonnull
      format.pages output
    }
  if$
  new.block
  note output
  fin.entry
}

FUNCTION {book}
{ output.bibitem
  author empty$
    { format.editors
      "author and editor" output.check }
    { format.authors
      output.nonnull
      crossref missing$
        { "author and editor" editor either.or.check }
        'skip$
      if$
    }
  if$
  output.year.check       % added
  new.block
  format.btitle
  "title" output.check
  crossref missing$
    { %new.block
      format.bvolume output
      %new.block
      format.number.series output
      new.sentence
%      publisher "publisher" output.check.colon
      address output
      publisher output.colon
    }
    { new.block
      format.book.crossref output.nonnull
    }
  if$
  new.block
  note output
  fin.entry
}

FUNCTION {booklet}
{ output.bibitem
  format.authors output
  author format.key output          % added
  output.year.check                 % added
  new.block
  format.title
  "title" output.check
  new.block
  howpublished output
  address output
  new.block
  note output
  fin.entry
}

FUNCTION {inbook}
{ output.bibitem
  author empty$
    { format.editors
      "author and editor" output.check
    }
    { format.authors output.nonnull
      crossref missing$
    { "author and editor" editor either.or.check }
    'skip$
      if$
    }
  if$
  output.year.check                 % added
  new.block
  format.btitle
  "title" output.check
  crossref missing$
    { format.bvolume output
      format.chapter
      "chapter" output.check
      %new.block
      format.number.series output
      new.sentence
%      publisher "publisher" output.check.colon
      address output
      publisher output.colon
      format.pages output
    }
    { format.chapter.pages "chapter and pages" output.check
      new.block
      format.book.crossref output.nonnull
    }
  if$
  new.block
  note output
  fin.entry
}

FUNCTION {incollection}
{ output.bibitem
  format.authors
  "author" output.check
  author format.key output       % added
  output.year.check              % added
  new.block
  format.title
  "title" output.check
  new.block
  crossref missing$
  { format.in.ed.booktitle
    "booktitle" output.check
    format.bvolume output
    format.number.series output
    format.chapter output
    new.sentence
%    publisher "publisher" output.check.colon
    address output
    publisher output.colon
    format.pages output
  }
  { format.incoll.inproc.crossref
    output.nonnull
    format.chapter.pages output
  }
  if$
  new.block
  note output
  fin.entry
}

FUNCTION {inproceedings}
{ output.bibitem
  format.authors
  "author" output.check
  author format.key output            % added
  output.year.check                   % added
  new.block
  format.title
  "title" output.check
  new.block
  crossref missing$
    { format.in.ed.booktitle
      "booktitle" output.check
      format.bvolume output
      format.number.series output
      new.sentence
      organization output
      new.sentence
      address output
      publisher output.colon
      new.sentence
      format.pages output
      }
    { format.incoll.inproc.crossref output.nonnull
      format.pages output
    }
  if$
  new.block
  note output
  fin.entry
}

FUNCTION {conference} { inproceedings }

FUNCTION {manual}
{ output.bibitem
  author empty$
    { editor empty$
      { organization "organization" output.check
        organization format.key output }  % if all else fails, use key
      { format.editors "author and editor" output.check }
      if$
    }
    { format.authors output.nonnull }
    if$
  output.year.check                 % added
  new.block
  format.btitle
  "title" output.check
  organization address new.block.checkb
%  organization "organization" output.check.colon
  organization output
  address output
  new.block
  note output
  fin.entry
}

FUNCTION {mastersthesis}
{ output.bibitem
  format.authors
  "author" output.check
  author format.key output          % added
  output.year.check                 % added
  new.block
  format.title
  "title" output.check
  format.mastersthesis.type
  add.period$ " " *
  new.block
  format.address.school
  new.block
  note output
  fin.entry
}

FUNCTION {misc}
{ output.bibitem
  format.authors output
  author format.key output            % added
  output.year.check                   % added
  title howpublished new.block.checkb
  format.title output
  new.block
  howpublished output
  new.block
  note output
  fin.entry
}

FUNCTION {phdthesis}
{ output.bibitem
  format.authors
  "author" output.check
  author format.key output            % added
  output.year.check                   % added
  new.block
  format.title
  "title" output.check
  format.phdthesis.type
  add.period$ " " *
  new.block
  format.address.school
  new.block
  note output
  fin.entry
}

FUNCTION {proceedings}
{ output.bibitem
  editor empty$
    { organization output
      organization format.key output }  % gnp - changed from author format.key
    { format.editors output.nonnull }
  if$
% author format.key output             % gnp - removed (should be either
%                                        editor or organization
  output.year.check                    % added (newapa)
  new.block
  format.btitle
  "title" output.check
  format.bvolume output
  format.number.series output
  new.sentence
  organization output
  new.sentence
  address output
  publisher output.colon
  new.block
  note output
  fin.entry
}

FUNCTION {techreport}
{ output.bibitem
  format.authors
  "author" output.check
  author format.key output             % added
  output.year.check                    % added
  new.block
  format.title
  "title" output.check
  new.block
  format.tr.number output.nonnull
  institution
  "institution" output.check
  address output
  new.block
  note output
  fin.entry
}

FUNCTION {unpublished}
{ output.bibitem
  format.authors
  "author" output.check
  author format.key output              % added
  output.year.check                      % added
  new.block
  format.title
  "title" output.check
  new.block
  note "note" output.check
  fin.entry
}

FUNCTION {default.type} { misc }

MACRO {jan} {"January"}

MACRO {feb} {"February"}

MACRO {mar} {"March"}

MACRO {apr} {"April"}

MACRO {may} {"May"}

MACRO {jun} {"June"}

MACRO {jul} {"July"}

MACRO {aug} {"August"}

MACRO {sep} {"September"}

MACRO {oct} {"October"}

MACRO {nov} {"November"}

MACRO {dec} {"December"}

MACRO {acmcs} {"ACM Computing Surveys"}

MACRO {acta} {"Acta Informatica"}

MACRO {ai} {"Artificial Intelligence"}

MACRO {cacm} {"Communications of the ACM"}

MACRO {ibmjrd} {"IBM Journal of Research and Development"}

MACRO {ibmsj} {"IBM Systems Journal"}

MACRO {ieeese} {"IEEE Transactions on Software Engineering"}

MACRO {ieeetc} {"IEEE Transactions on Computers"}

MACRO {ieeetcad}
 {"IEEE Transactions on Computer-Aided Design of Integrated Circuits"}

MACRO {ipl} {"Information Processing Letters"}

MACRO {jacm} {"Journal of the ACM"}

MACRO {jcss} {"Journal of Computer and System Sciences"}

MACRO {scp} {"Science of Computer Programming"}

MACRO {sicomp} {"SIAM Journal on Computing"}

MACRO {tocs} {"ACM Transactions on Computer Systems"}

MACRO {tods} {"ACM Transactions on Database Systems"}

MACRO {tog} {"ACM Transactions on Graphics"}

MACRO {toms} {"ACM Transactions on Mathematical Software"}

MACRO {toois} {"ACM Transactions on Office Information Systems"}

MACRO {toplas} {"ACM Transactions on Programming Languages and Systems"}

MACRO {tcs} {"Theoretical Computer Science"}

READ

FUNCTION {sortify}
{ purify$
  "l" change.case$
}

INTEGERS { len }

FUNCTION {chop.word}
{ 's :=
  'len :=
  s #1 len substring$ =
    { s len #1 + global.max$ substring$ }
    's
  if$
}


FUNCTION {sort.format.names}
{ 's :=
  #1 'nameptr :=
  ""
  s num.names$ 'numnames :=
  numnames 'namesleft :=
    { namesleft #0 > }
    { nameptr #1 >
          { "   " * }
         'skip$
      if$
      s nameptr "{vv{ } }{ll{ }}{  f{ }}{  jj{ }}" format.name$ 't :=
      nameptr numnames = t "others" = and
          { " et~al." * }
          { t sortify * }
      if$
      nameptr #1 + 'nameptr :=
      namesleft #1 - 'namesleft :=
    }
  while$
}

FUNCTION {sort.format.title}
{ 't :=
  "A " #2
    "An " #3
      "The " #4 t chop.word
    chop.word
  chop.word
  sortify
  #1 global.max$ substring$
}

FUNCTION {author.sort}
{ author empty$
    { key empty$
         { "to sort, need author or key in " cite$ * warning$
           "" }
         { key sortify }
      if$
    }
    { author sort.format.names }
  if$
}

FUNCTION {editor.sort}
{ editor empty$
    { key empty$
         { "to sort, need editor or key in " cite$ * warning$
           ""
         }
         { key sortify }
      if$
    }
    { editor sort.format.names }
  if$
}

FUNCTION {author.editor.sort}
{ author empty$
    { "missing author in " cite$ * warning$
      editor empty$
         { key empty$
             { "to sort, need author, editor, or key in " cite$ * warning$
               ""
             }
             { key sortify }
           if$
         }
         { editor sort.format.names }
      if$
    }
    { author sort.format.names }
  if$
}

FUNCTION {author.organization.sort}
%
% added - GNP. Stack author or organization for sorting (from alpha.bst).
% Unlike alpha.bst, we need entire names, not abbreviations
%
{ author empty$
    { organization empty$
    { key empty$
        { "to sort, need author, organization, or key in " cite$ * warning$
          ""
        }
        { key sortify }
      if$
    }
    { organization sortify }
      if$
    }
    { author sort.format.names }
  if$
}

FUNCTION {editor.organization.sort}
%
% added - GNP. Stack editor or organization for sorting (from alpha.bst).
% Unlike alpha.bst, we need entire names, not abbreviations
%
{ editor empty$
    { organization empty$
    { key empty$
        { "to sort, need editor, organization, or key in " cite$ * warning$
          ""
        }
        { key sortify }
      if$
    }
    { organization sortify }
      if$
    }
    { editor sort.format.names }
  if$
}

FUNCTION {presort}
%
% Presort creates the bibentry's label via a call to calc.label, and then
% sorts the entries based on entry type. Chicago.bst adds support for
% including organizations as the sort key; the following is stolen from
% alpha.bst.
%
{ calc.label2 sortify % recalculate bibitem label
  year field.or.null purify$ #-1 #4 substring$ * % add year
  "    "
  *
  type$ "book" =
  type$ "inbook" =
  or
    'author.editor.sort
    { type$ "proceedings" =
    'editor.organization.sort
    { type$ "manual" =
        'author.organization.sort
        'author.sort
      if$
    }
      if$
    }
  if$
  #1 entry.max$ substring$        % added for newapa
  'sort.label :=                  % added for newapa
  sort.label                      % added for newapa
  *
  "    "
  *
  title field.or.null
  sort.format.title
  *
  #1 entry.max$ substring$
  'sort.key$ :=
}

ITERATE {presort}

SORT             % by label, year, author/editor, title

STRINGS { last.label next.extra }

INTEGERS { last.extra.num }

FUNCTION {initialize.extra.label.stuff}
{ #0 int.to.chr$ 'last.label :=
  "" 'next.extra :=
  #0 'last.extra.num :=
}

FUNCTION {forward.pass}
%
% Pass through all entries, comparing current entry to last one.
% Need to concatenate year to the stack (done by calc.label) to determine
% if two entries are the same (see presort)
%
{ last.label
  calc.label2 year field.or.null purify$ #-1 #4 substring$ * % add year
  #1 entry.max$ substring$ =     % are they equal?
     { last.extra.num #1 + 'last.extra.num :=
       last.extra.num int.to.chr$ 'extra.label :=
     }
     { "a" chr.to.int$ 'last.extra.num :=
       "" 'extra.label :=
       calc.label2 year field.or.null purify$ #-1 #4 substring$ * % add year
       #1 entry.max$ substring$ 'last.label := % assign to last.label
     }
  if$
}

FUNCTION {reverse.pass}
{ next.extra "b" =
    { "a" 'extra.label := }
     'skip$
  if$
  extra.label "" =
    { "" 'sort.year := }
    { "{\em " extra.label * 'sort.year :=
      sort.year "}" * 'sort.year := }
  if$
  label.year sort.year * 'sort.year :=
  extra.label 'next.extra :=
}

EXECUTE {initialize.extra.label.stuff}

ITERATE {forward.pass}

REVERSE {reverse.pass}

FUNCTION {bib.sort.order}
{ sort.label
  "    "
  *
  year field.or.null sortify
  *
  "    "
  *
  title field.or.null
  sort.format.title
  *
  #1 entry.max$ substring$
  'sort.key$ :=
}

ITERATE {bib.sort.order}

SORT             % by sort.label, year, title --- giving final bib. order.

FUNCTION {begin.bib}

{ preamble$ empty$
    'skip$
    { preamble$ write$ newline$ }
  if$
  "\begin{thebibliography}{99}" write$ newline$
}


EXECUTE {begin.bib}

EXECUTE {init.state.consts}

ITERATE {call.type$}

FUNCTION {end.bib}
{ newline$
  "\end{thebibliography}" write$ newline$
}

EXECUTE {end.bib}
